# Supplementary material for: The NRC0 gene cluster of sensor and helper NLR immune receptors is functionally conserved across asterid plants
Source: Plant Cell. 2024 Jun 4;36(9):3344–61. doi: 10.1093/plcell/koae154 (PMC11371149; doi:10.1093/plcell/koae154)
Supplement: koae154_Supplementary_Data [file koae154_supplementary_data.zip › Supplementary File 9.txt]

>PWA69808.1
MADAVVEFLLENLKQLLLYNADLISDLKDQINSLYRELSLMNAFLKDSKEKRSEYEYVRELVRQIRDVAYEAEDTIDAFIVNAAMHKERSTLNKFTHGLEYATKLRAVAKDIEAIKKKVKDIYDNKMFGIEALYTVETSNKSSSQRRKPMVEEDNVVGFDEEAKQIVSRLTNISESLEVVSVVGMGGLGKTTLAKKVYCDPAIEVCFPRLQPTRKHAYKLNEEMLVEEICKHLNGRRYLIVVDDVWTPEAWDDLKMAFPNQDCGSRILLTTRNTDVAKLANPDSTPHYLRFLNEDESWELLSTKVFRRGSCPSELVELGQTIARKCYGLPLAIVVVAGLLLKKDKTRDLWKKVAESVSSYVARDPKQCLDVLAPSYKHLPDHLKVCFIYFGAFPEDFEIPVWKLLMLWVAEGFIQQKGQDCLEDLAEEYLEDLVERNLILVAAKRSNGRIKTCRVHDMLRDLCLREAAEEKFLQVIKGNLQDPNSLISSGNYHRRLCVHSHVMNFIHSKPCGPHVRSFLCFPLEEKELSREHTSFIYEAFKLVRVLDIKYINISRFPVEITQLVHLRYISLSGNFKVLPPSISKLWSLQSLIIETTSRDLDIQVDIWKMSQFRHLRTSGPSHLHGPQAKTRMDNEDPFVQRNIQTISTVSPDSCTENVLARTPNLKKLGIRGKLIVLMEEKKGSSLFDNLAKLDNLEKLKLLNDTFPRPPSEGKLRGLPPLYKFPPHLNKLTLSDTLLDWKHMSTIGMLPYLEVLKLKVYAFKGPKWEPLDGGFRMLKVFQLGKTDLKEWMASAHHFPRLEHIVLEQCTDLLAIPHGLADVSALQTMKLYHTPSVIKSARLIEQQKKRQQKQQRHMGSNEFKLSIYPPE
>XP_016542959.1
MADAVVEFLLLNLKQLLLYHVDLLSGVKDQVESLHRELSLMKAFLKDSREKRSEYEYVRELVSQITVVAYEAEDIIDTFVTNAAMQKARSTVRRAFHVFDHSSMLRNVAKEIESIKVKVKEIYDKKMFGIQNLHDGESSRRSPPLKRVPIVEEENVVGFDEEAKTMRSLLTNGSEELQIISIVGMGGLGKTTLAKKVYTDPSIEYHFYNRAWIYVSQQYSRKEVFLGILDSLSLITDEMYKMNDEKLAIELSSHLRSKRYLVVIDDVWTMEAWDDLKMAFPNTASGSRILLTTRNRDVASYANPEGSPHHLRFLTNEESWELLSKKVFRKGSCPLELEDIGLQIAKKCYGLPLAIVVVSGLLLKKEKTRDWWKKVANDVSSYVARDPKQCMDVLALSYKHLPDHLKVCFIYFGIFPEDFEIPVWKLLRLWTGEGFIQQMGQECLEDTAEEYLEDLVDRNLVLVAKKRANGRIKTCRIHDILRDLSVKMGSEEKFLEVIKGSSQSHSSLSLISKYHRRLCVHSHFLDFMTSSPSGPSVRSFLVFASEEMELPREHTSFLHEAFRLVRVLDLKYINFPKFPNEIVQLVHLRYIALSGNFRVLPASISKLWNLETLIVGTKARELDIQVDIWKMSQFKHLYTSGLSCLRGPPAKTRKDNEDPFVRRNIQTISTVLPDCCKENILARTPGLRKLGIRGKLATLVATNGDSSLFDNLAKLDNLETLKLLNDTFPIHPSQCQIPGLPQSYKFPSNLKKLTLSDTFLDWSHISTLGMLPNLEVLKLKDYAFKGTQWEPLDGGFRLLRVLHIGRTNLEHWNASGHHFPRLQQVFLKHCSCLNEIPFGLVEVPSLQNMELFWPTPAAAASARTIQQKKQGDIKDNVFKLVIYPPDI
>PHT26453.1
MADAVVEFLLLNLKQLLLYHVDLLSGVKDQVESLHRELSLMKAFLKDSREKRSEYEYVRELVSQITVVAYEAEDIIDTFVTNAAMQKARSTVRRAFHVFDHSSMLRNVAKEIESIKVKVKEIYDKKMFGIQNLHDGESSRRSPPLKRVPIVEEENVVGFDEEAMTMRSLLTSGSEELQIISIVGMGGLGKTTLAKKVYTDPSIEYHFYNRAWIYVSQQYSRKEVFLGILDSLSLITDEMYKMNDEKLATELSSHLRSKRYLVVIDDVWTVGAWDDLKMAFPNTASGSRILLTTRNRDVASYANPEGSPHHLRFLTNEESWELLSKKVFRKGSCPLELEDIGLQIAKKCYGLPLAIVVVSGLLLKKEKTRDWWKKVANDVSSYVARDPKQCMDVLALSYKHLPDHLKVCFIYFGIFPEDFEIPVWKLLRLWTGEGFIQQMGQECLEDTAEEYLEDLVDRNLVLVAKKRANGRIKTCRIHDILRDLSVKMGSEEKFLEVIKGSSQSHSSLSLISKYHRRLCVHSHFLDFMTSSPSGPSVRSFLVFASEEMELPREHTSFFHEAFRLVRVLDLKYINFPKFPNEIVQLVHLRYIALSGNFRVLPASISKLWNLETLIVGTKARELDIQVDIWKMSQFKHLYTSGLSCLRGPPAKTRKDNEDPFVRRNIQTISTVLPDCCKENILARTPGLRKLGIRGKLATLVATNGDSSLFDNLAKLDNLETLKLLNDTFPIHPSQCQIPGLPQSYKFPSNLKKLTLSDTFLDWSHISTLGMLPNLEVLKLKDYAFKGTQWEPLDGGFRLLRVLHIGRTNLEHWNASGHHFPRLQQVFLKHCSCLNEIPFGLVEVPSLQNMELFWPTPAAAASARTIQQKKQGDIKDNVFKLVIYPPDI
>PHT26520.1
MADAVVEFLLLNLKQLLLYHVDLLSGVKDQVESLHRELSLMKAFLKDSREKRSEYEYVRELVSQITVVAYEAEDIIDTFVTNAAMQKARSSVRRAFHVFDHSSMLRNVAKEIESIKVKVKEIYDKKMFGIQNLHDGESSRRSPPLKRVPIVEEENVVGFDEEAKTMRSLLTNGSEELQIISIVGMGGLGKTTLAKKVYTDPSIEYHFYNRAWIYVSQQYSRKEVFLGILDSLSLITDEMYKMNDEKLAIELSSHLRSKRYLVVIDDVWTMEAWDDLKMAFPNTASGSRILLTTRNRDVASYANPEGSPHHLRFLTNEESWELLSKKVFRKGSCPLELEDIGLQIAKKCYGLPLAIVVVSGLLLKKEKTRDWWKKVANDVSSYVARDPKQCMDVLALSYKHLPDHLKVCFIYFGIFPEDFEIPVWKLLRLWTGEGFIQQMGQECLEDTAEEYLEDLVDRNLVLVAKKRANGRIKTCRIHDILRDLSVKMGSEEKFLEVIKGSSQSHSSLSLISKYHRRLCVHSHFLDFMTSSPSGPSVRSFLVFASEEMELPREHTSFLHEAFRLVRVLDLKYINFPKFPNEIVQLVHLRYIALSGNFRVLPASISKLWNLETLIVGTKARELDIQVDIWKMSQFKHLYTSGLSCLRGPPAKTRKDNEDPFVRRNIQTISTVLPDCCKENILARTPGLRKLGIRGKLATLVATNGDSSLFDNLAKLDNLETLKLLNDTFPIHPSQCQIPGLPQSYKFPSNLKKLTLSDTFLDWSHISTLGMLPNLEVLKLKDYAFKGTQWEPLVGGFRLLQVLHIGRTNLEHWNASGHHFPRLQQVFLKHCSCLNEIPFGLVEVPSLQNMELFWPTPAAAASARTIQQKKQGDIKDNVFKLVIYPPDI
>PHT37486.1
MADAVVEFLLLNLKQLLLYHVDLLSGVKDQVESLHRELSLMKAFLKDSREKRSEYEYVRELVSQITVVAYEAEDIIDTFVTNAAMQKARSTVRRAFHVFDHSSMLRNVAKEIESIKVKVKEIYDKKMFGIQNLHDGESSRRSPPLKRVPIVEEENVVGFDEEAKTMRSLLTNGSEELQIISIVGMGGLGKTTLAKKVYTDPSIEYHFYNRAWIYVSQQYSRKESHLRSKRYLVVIDDVWTMETWDDLKMAFPNTASGSRILLTTRNRDVASYANPEGSPHHLRFLTNEESWELLSKKVFRKGSCPLELEDIGLQIAKKCYGLPFAIVVVSGLLLKKEKTRDWWKKVANDVSSYVARDPKQCMDVLALSYKHLPDHLKVCFIYFGIFPEDFEIPVWKLLRLWTGEGFIQQMGQECLEDTAEEYLEDLVDRNLVLVAKKRANGRIKTCRIHDILRDLSVKMGSEEKFLEVIKGSSQSHSSLSLISKYHRRLCVHSHFLDFMTSSPSGPSVRSFLVFASEEMELPREHTSFLHEAFRLVRVLDLKYINFPKFPNEIVQLVHLRYIALSGNFRVLPASISKLWNLETLIVGTKARELDIQVDIWKMSQFKHLYTSGLSCLRGPPAKTRKDNEDPFVRRNIQTISTVLPDCCKENILARTPGLRKLGIRGKLATLVATNGDSSLFDNLAKLDNLETLKLLNDTFPIHPSQCQIPGLPQSYKFPSNLKKLTLSDTFLDWSHISTLGMLPNLEVLKLKDYAFKGTQWEPLDGGFRLLRVLHIGRTNLEHWNASGHHFPRLQQVFLKHCSCLNEIPFGLVEVPSLQNMELFWPTPAAAASARTIQQKKQGDIKDNVFKLVIYPPDI
>PHT37825.1
MADAVVEFLLLNLKQLLLYHVDLLSGVKDQVESLHRELSLMKAFLKDSREKRSEYEYVRELVSQITVVAYEAEDIIDTFVTNAAMQKARSTVRRAFHVFHHSSMLRNVAKEIESIKVKVKEIYDKKLFGIQNLHDGESSRRSPPLKRVPIVEEENVVGFDEEAKTMRSLLTNGSEELQIISIVGMGGLGKTTLAKKVYTDPSIEYHFYNRAWIYVSQQYSRKEVFLGILDSLSLITDEMYKMNDEKLALELSSHLRSKRYLLVIDDVWTMEAWDDLKMAFPNTASGSRILLTARNRDVASYANPEVSGLLLKKEKTRDWWKKVANDVSSYVARDPKQCMDVLALSYKHLPDHLKVCFIYFGIFPEDFEIPVWKLLRLWTGEGFIQQMGQECLEDTAEEYLEDLVDRNLVLVVKKRANGRIKTCRIHDILRDLSVKMGSEEKFLEMIKGSSQSHSSLSLISKYHRRLCVHSHFLDFMTSSPSGPSVRSFLVFASEEMELPREHTSFLHEAFRLARELDIQVDIWKTSQFKHLYTSGLSCLRGPPAKTRKDNEDPFVRRNIQTISTVLPDCCKENILARTPGLRKLGIRGKLATLVATNGDSSLFDNLAKLDNLETLKLLNDTFPIHPSQCQIPGLPQSYKFPSNLKKLTLSDTFLDWSHISTLGMLPNLEVLKLKDYAFKGTKWEPLDGGFCLLRVLHIGRTNLEHWNASGHHFHRLQQVFLEHCSCLNEIPFGLVEVPSLQNMELFWPIPAAAASTRTIQQNKQGDIKDNVFKLVIYPPDI
>PHT38427.1
MADAVVEFLLLNLKQLLLYHVDLLSGVKDQVESLHRELSLMKAFLKDSREKRSEYEYVRELVSQITVVAYEAEDIIDTFVTNAAMQKARSTVRRAFHVFDHSSMLRNVAKEIESIKVKVKEIYDKKMFGIQNLHDGESSRRSPPLKRVPIVEEENVVGFDEEAKTMRSLLTNGSEELQIISIVGMGGLGKTTLAKKVYTDPSIEYHFYNRAWIYVSQQYSRKEVFLGILDSLSLITDEMYKMNDEKLAIELSSHLRSKRYLVVIDDVWTMEAWDDLKMAFPNTASGSRILLTTRNRDVASYANPEGSPHHLRFLTNEESWELLSKKVFRKGSCPLELEDIGLQIAKKCYGLPLAIVVVSGLLLKKEKTRDWWKKVANDVSSYVARDPKQCMDVLALSYKHLPDHLKVCFIYFGIFPEDFEIPVWKLLRLWTGEGFIQQMGQECLEDTAEEYLEDLVDRNLVLVAKKRANGRIKTCRIHDILRDLSVKMGSEEKFLEVIKGSSQSHSSLSLISKYHRRLCVHSHFLDFMTSSPSGPSVRSFLVFASEEMELPREHTSFLHEAFRLVRVLDLKYINFPKFPNEIVQLVHLRYIALSGNFRVLPASISKLWNLETLIVGTKARELDIQVDIWKMSQFKHLYTSGLSCLRGPPAKTRKDNEDPFVRRNIQTISTVLPDCCKENILARTPGLRKLGIRGKLATLVATNGDSSLFDNLAKLDNLETLKLLNDTFPIHPSQCQIPGLPQSYKFPSNLKKLTLSDTFLDWSHISTLGMLPNLEVLKLKDYAFKGTQWEPLDGGFRLLRVLHIGRTNLEHWNASGHHFPRLQQVFLKHCSCLNEIPFGLVEVPSLQNMELFWPTPAAAASARTIQQKKQGDIKDNVFKLVIYPPDI
>PHU06281.1
MADAVVEFLLLNLKQLLLYHVDLLSGVKDQVESLHRELSLMKAFLKDSREKRSEYEYVRELVSQITVVAYEAEDIIDTFVTNAAMQKARSTVRRAFHVFDHSSMLRNVAKEIESIKVKVKEIYDKKMFGIQNLHDGESSRRSPPLKRVPIVEEENVVGFDEEAKTMRSLLTNGSEELQIISIVGMGGLGKTTLAKKVYTDPSIEYHFYNRAWIYVSQQYSRKEVFLGILDSLSLITDEMYKMNDEKLAIELSSHLRSKRYLVVIDDVWTMEAWDDLKMAFPNTASGSRILLTTRNRDVASYANPEGSPHHLRFLTNEESWELLSKKVFRKGSCPLELEDIGLQIAKKCYGLPLAIVVVSGLLLKKEKTRDWWKKVANDVSSYVARDPKQCMDVLALSYKHLPDHLKVCFIYFGIFPEDFEIPVWKLLRLWTGEGFIQQMGQECLEDTAEEYLEDLVDRNLVLVAKKRANGRIKSCRIHDILRDLSVKMGSEEKFLEVIKGSSQSHSSLSLISKYHRRLCVHSHFLDFMTSSPSGPSVRSFLVFASEEMELPREHASFLHEAFRLVRVLDLKYINFPKFPNEIVQLVHLRYIALSGNFRVLPASISKLWNLETLIVGTKARELDIQVDIWKMSQFKHLYTGLSCLRGPPAKTRKDNEDPFVRRNIQTISTVLPDCCKENILARTPGLRKLGIRGKLATLVATNGDSSLFDNLATLDNLETLKLLNDTFPIHPSQCQIPGLPQSYKFPSNLKKLTLSDTFLDWSHISTLGMLPNLEVLKLKDYAFKGTQWEPLDGGFRLLRVLHIGRTNLEHWNASGHHFPRLQQVFLKHCSCLNEIPFGLVEVPSLQNMELFWPTPAAAASARTIQQKKQGDIKDNVFKLVIYPPDI
>XP_027097933.1
MADAVVEFLLANLKELLLYHVDLLSGVKDQVESLHRELSLMKAFLKDSREKRDESAYVREIVRQITDVTYEAEDIIDTFVVHAAMQKARSALKRVFHALDHSNMLRSVSEDIKSIKVKVKEIYDKKMFGIESLQSGEPSHKPSARKRAPIVEEENVVGFDEEARTVVERLTDGPEQLEVISVVGMGGLGKTTLAKKVYSDPSIEYHFYIRAWVYMSQQYCRREVFLGILDSMGLITDQVYKMNDDRLAEELFRHLRSNRYLIVIDDVWTTEAWNDIKMAFPNTACGSRILLTSRNTEVAMHANPYCNPHRLRFLTNEESWELLCKKVFREGSCPPELQELGQRISKRCDGLPLAIVVVSGLLSKREKTRTWWNKVAESVSTYVARDPTQCMDVLALSYKHLPDHLKVCFIYFGAFPEDFEIPVSKLLKLWVAEGFIQQIGQETLEDIAEEYLVDLVDRNLVIVAKKRANGRIKSCRIHDMLRDLCIREGVEENFLQVIRGIPDRASLTSIPNYCRRLCIHSHVLEFVSSRPSGPHVRSFFCFSMDERDVPREHTSFVHEAFNLVRILDLKSIIFSRFPNEIVQLVHLRFLSLSGHFKVLPPAISNLWNLQTLVVVTTSRNLDIQADLWKMLQFRHLHTSGLSCLHGPRAETRKDSEDPFVRRNIQTICTIVPECCTENILSRTPNLKKLGIRGKLVMLVQERGGMSLFDNLAKLDNLETLKLLNDTFPLDPFKCHIPGLPQSYKFPPNLKKLTLSDTLLDWSEMSTLGMLPNLEVLKLKDYAFKGSRWEPLDGGFRLLRVLQLGRSDLVHWHASSHHFPRLERVVLKHCTHLEEIPCGFGEVSALQNMELYWPTPAAAASARLIQQQKQQDQRMVNSAFKLLIYPPDL
>XP_027100668.1
MADAVVEFLLANLKELLLYHVDLLSGVKDQVESLHRELSLMKAFLKDSREKRDESAYVREIVRQITDVTYEAEDIIDTFVVHAAMQKARSVLKRAFHALDHTNMLRSVSEDIKSIKVKVKEIYDKKMFGIESLQSGEPSHKPSARKRAPIVEEENVVGFDEEARTVVERLTDGPEQLEVISVVGMGGLGKTTLAKKVYSDPSIEYHFYIRAWVYMSQQYCRREVFLGILDSMGLITDQVYKMNDDRLAEELCRHLRSNRYLIVIDDVWTTEAWNDIKMAFPNTACGSRILLTSRNTEVAMHANPYCNPHRLRFLTNEESWELLCKKVFREGSCPPELQELGQRISKRCDGLPLAIVVVSGLLSKREKTRTWWNKVAESVSTYVARDPTQCMDVLALSYKHLPDHLKVCFIYFGAFPEDFEIPVSKLLKLWVAEGFIQQIGQETLEDIAEEYLVDLVDRNLVIVAKKRANGRIKSCRIHDMLRDLCIREGAEENFLQVIRGIPDRASLTSIPNYCRRLCIHSHVLEFVFSRPSGPHVRSFFCFSMDERDVPREHTSFVHEAFNLVRILDLKSIIFSRFPNEIVQLVHLRFLSLSGHFKVLPPAISNLWNLQTLVVVTTSRNLDIQADLWKMLQFRHLHTSGLSCLHGPRAETRKDSEDPFVRRNIQTICTIVPECCTENILSRTPNLKKLGIRGKLVMLVQERGGMSLFDNLAKLDHLETLKLLNDTFPLDPFKCHIPGLPQSYKFPPNLKKLTLSDTLLDWSEMSTLGMLPNLEVLKLKDYAFRGSRWEPLDGGFRLLRVLQLGRSDLVHWHASSHHFPRLERVVLKHCTHLEEIPCGFGEVSALQNMELYWPTPAAAASARLIQQQKQQDQRMVNSAFKLLIYPPDL
>CDP05558.1
MADAVVEFLLANLKELLLYHVDLLSGVKDQVESLHRELSLMKAFLKDSREKRDESAYVREIVRQITDVTYEAEDIIDTFVVHAAMQKARSALKRVFHALDHSNMLRSVSEDIKSIKVKVKEIYDKKMFGIESLQSGEPSHKPSARKRAPIVEEENVVGFDEEARTVVERLTDGPEQLEVISVVGMGGLGKTTLAKKVYSDPSIEYHFYIRAWVYMSQQYCRREVFLGILDSMGLITDQVYKMNDDRLAEELFRHLRSNRYLIVIDDVWTTEAWNDIKMAFPNTACGSRILLTSRNTEVAMHANPYCNPHRLRFLTNEESWELLCKKVFREGSCPPELQELGQRISKRCDGLPLAIVVVSGLLSKREKTRTWWNKVAESVSTYVARDPTQCMDVLALSYKHLPDHLKVCFIYFGAFPEDFEIPVSKLLKLWVAEGFIQQIGQETLEDIAEEYLVDLVDRNLVIVAKKRANGRIKSCRIHDMLRDLCIREGAEENFLQVIRGIPDRASLTSIPNYCRRLCIHSHVLEFVSSRPSGPHVRSFFCFSMDERDVPREHTSFVHEAFNLVRILDLKSIIFSRFPNEIVQLVHLRFLSLSGHFKVLPPAISNLWNLQTLVVVTTSRNLDIQADLWKMLQFRHLHTSGLSCLHGPRAETRKDSEDPFVRRNIQTICTIVPECCTENILSRTPNLKKLGIRGKLVMLVQERGGMSLFDNLAKLDHLETLKLLNDTFPLDPFKCHIPGLPQSYKFPPNLKKLTLSDTLLDWSEMSTLGMLPNLEVLKLKDYAFKGSRWEPLDGGFRLLRVLQLGRSDLVHWHASSHHFPRLERVVLKHCTHLEEIPCGFGEVSALQNMELYWPTPAAAASARLIQHQKQQDQRMVNSAFKLLIYPPDL
>XP_027153382.1
MADAVVEFLLANLKELLLYHVDLLSGVKDQVESLHRELSLMKAFLKDSREKRDESAYVREIVRQITDVTYEAEDIIDTFVVHAAMQKARSALKRVFHALDHSNMLRSVSEDIKSIKVKVKEIYDKKMFGIESLQSGEPSHKPSARKRAPIVEEENVVGFDEEARTVVERLTDGPEQLEVISVVGMGGLGKTTLAKKVYSDPSIEYHFYIRAWVYMSQQYCRREVFLGILDSMGLITDQVYKMNDDRLAEELFRHLRSNRYLIVIDDVWTTEAWNDIKMAFPNTACGSRILLTSRNTEVAMHANPYCNPHRLRFLTNEESWELLCKKVFREGSCPPELQELGQRISKRCDGLPLAIVVVSGLLSKREKTRTWWNKVAESVSTYVARDPTQCMDVLALSYKHLPDHLKVCFIYFGAFPEDFEIPVSKLLKLWVAEGFIQQIGQETLEDIAEEYLVDLVDRNLVIVAKKRANGRIKSCRIHDMLRDLCIREGAEENFLQVIRGIPDRASLTSIPNYCRRLCIHSHVLEFVSSRPSGPHVRSFFCFSMDERDVPREHTSFVHEAFNLVRILDLKSIIFSRFPNEIVQLVHLRFLSLSGHFKVLPPAISNLWNLQTLVVVTTSRNLDIQADLWKMLQFRHLHTSGLSCLHGPRAETRKDSEDPFVRRNIQTICTIVPECCTENILSRTPNLKKLGIRGKLVMLVQERGGMSLFDNLAKLDHLETLKLLNDTFPLHPFKCHIPGLPQSYKFPPNLKKLTLSDTLLDWSEMSTLGMLPNLEVLKLKDYAFKGSRWEPLDGGFRLLRVLQLGRSDLVHWHASSHHFPRLERVVLKHCTHLEEIPCGFGEVSALQNMELYWPTPAAAASARLIQQQKQQDQRMVNSAFKLLIYPPDL
>XP_027185361.1
MADAVVEFLLANLKELLLYHVDLLSGVKDQVESLHRELSLMKAFLKDSREKRDESAYVREIVRQITDVTYEAEDIIDTFVVHAAMQKARSALKRVFHALDHSNMLRSVSEDIKSIKVKVKEIYDKKMFGIESLQSGEPSHKPSARKRAPIVEEENVVGFDEEARTVVERLTDGPEQLEVISVVGMGGLGKTTLAKKVYSDPSIEYHFYIRAWVYMSQQYCRREVFLGILDSMGLITDQVYKMNDDRLAEELFRHLRSNRYLIVIDDVWTTEAWNDIKMAFPNTACGSRILLTSRNTEVAMHANPYCNPHRLRFLTNEESWELLCKKVFREGSCPPELQELGQRISKRCDGLPLAIVVVSGLLSKREKTRTWWNKVAESVSTYVARDPTQCMDVLALSYKHLPDHLKVCFIYFGAFPEDFEIPVSKLLKLWVAEGFIQQIGQETLEDIAEEYLVDLVDRNLVIVAKKRANGRIKSCRIHDMLRDLCIREGAEENFLQVIRGIPDRASLTSIPNYCRRLCIHSHVLEFVSSRPSGPHVRSFFCFSMDERDVPREHTSFVHEAFNLVRILDLKSIIFSRFPNEIVQLVHLRFLSLSGHFKVLPPAISNLWNLQTLVVVTTSRNLDIQADLWKMLQFRHLHTSGLSCLHGPRAETRKDSEDPFVRRNIQTICTIVPECCTENILSRTPNLKKLGIRGKLVMLVQERGGMSLFDNLAKLDHLETLKLLNDTFPLHPFKCHIPGLPQSYKFPPNLKKLTLSDTLLDWSEMSTLGMLPNLEVLKLKDYAFKGSRWEPLDGGFRLLRVLQLGRSDLVHWHASSHHFPRLERVVLKHCTHLEEIPCGFGEVSALQNMELYWPTPAAAASARLIQQQKQQDQRMVNSAFKLLIYPPDL
>XP_059645235.1
MADPAVGFLLENLKQLLVYNVDLISGVKKQVESLCTDFDLMQAFLKDSNEKRSEYETLRVLVRKIRDVAYEAEDIIDTFVVNATVQKARSTMGKIVHAVDYTLTLRSVAKDIEEIKAKVKEIYDHKIFGIEVLQSSEPSKKGSSKRKAPVVEEHNVVGFDDEAKMVIERLTEGPQDLEVVSVVGMGGLGKTTLARKVYTDPSIEYHFCFRAWTYVSQVYDRREIFLGILNSLNLLTDQMYKMNDERLREELCTQLKNGKFLIVIDDVWTKEAWEDLKTAFPNSNNGSRILLTSRITEVALRANHISPPHYLRFLTDDESWELLCRKVFQRGSCPSELEDLGKKIAKKCYGLPLAIVVVAGLLSIRKDKTRDWWNRVAESVSRYAAKDPEGCMEVLALSYKHLPHHLRVCFIYFGIFPEDFEIPVWKLLHLWVAEGLVQQKEQEWLEDTAEEYLEYLVDRNLVLVEKRRLNGRIKTCRIHDMLRDLCLREATEENFLKEIKGNVQSPSLTPDPNHPRRLCIHSQVLDYISLKPSGPRVRSFLCFASEEKELPREYTPFIHEAFKLIRVLDIRSVSLSRFPSEIIQLVHLRYIALFGKFKVVPSTISNLWNLQTLIVETTSRDLDIQADIWKMLWFRHLYTSGSSRLHGPPAKTRKDMVRRNIQTISTVSPDSCTDIILARTPNLKKLGIRGKLVALMEEKAGSSMFDNLSKLDQLETLKLLNDTFPRPPLEGKLSGLPQWYKFPRNLKKLTLSDTFLDWEHMSMLGKLPNLEVLKLKDFAFKGQRWVPLHGGFRLLKVLQLGRTDLVHWEASGHHFPRLQRIILRHCINLEAIPFGLADVSALQIMELYCTSSSAAISARFIQQERKEKQQEQGIINNELKLLIYPPDL
>XP_059649788.1
MADPAVGFLLENLKQLLVYNVDLISGVKKQVESLCTDFDLMQAFLKDSNEKRSEYETLRVLVRKIRDVAYEAEDIIDTFVVNAAVQKARSTMGKIVHAVDYTLTLRSVAKDIEEIKAKVKEIYDHKIFGIEVLQSSEPSKKGSSKRKAPVVEEHNVVGFDDEAKMVIERLTEGPQDLEVVSVVGMGGLGKTTLARKVYTDPSIEYHFCVRAWTYVSQVYDRREIFLGILNSLNLLTDQMYKMNDERLREELCTQLKNGKFLIVIDDVWTKEAWEDLKTAFPNSNNGSRILLTSRITEVALRANHISPPHYLRFLTDDESWELLCRKVFQRGSCPSELEDLGKKIAKKCYGLPLAIVVVAGLLSIRKDKTRDWWNRVAESVSRYAAKDPEGCMEVLALSYKHLPHHLRVCFIYFGIFPEDFEIPVWKLLHLWVAEGLVQQKEQEWLEDTAEEYLEYLVDRNLVLVEKRRLNGRIKTCRIHDMLRDLCLREATEENFLKEIKGNVQSPSLTPDPNHPRRLCIHSQVLDYISLKPSGPRVRSFLCFASEERELPREYTPFIHEAFKLIRVLDIRSVSLSRFPSEIIQLVHLRYIALFGKFKVVPSTISNLWNLQTLIVETTSRDLDIQADIWKMLWFRHLYTSGSSRLHGPPAKTRKDMVRRNIQTISTVSPDSCTDIILARTPNLKKLGIRGKLVALMEEKAGSSMFDNLSKLDQLETLKLLNDTFPRPPLEGKLSGLPQWYKFPRNLKKLTLSDTFLDWEHMSMLGKLPNLEVLKLKDFAFKGQRWVPLHGGFRLLKVLQLGRTDLVHWEASGHHFPRLQRIILRHCINLEAIPFGLADVSALQIMELYCTSSSAAMSARFIQQERKEKQQEQGIINNELKLLIYPPDW
>XP_024993454.1
MADAVVEFLLDNLKQLLLYNSDLICGVKGQVDSLYKELSLMKAFLKDSKEKRSEYEYIRELVRQIRDVAYEAEDTIDTFVVNAAMQKERSTLSKIVHAFDYPAKLRSVAKDIESIKTKVKEIYDKKMFGIEALYAGESSNRFSSQRRKPMVEEDNVVGFDEEAKEIVSRLTNISESLEVVSVVGMGGLGKTTLAKKVYCNPTIEFRFFVRAWVYVSQEYNRKEVLFAILSSLMQPSDQTFKMNEEMLVQEICKQLNGRRYLIVLDDVWTTDAWDDLKMAFPNQDCGSRILLTSRNTDVAVLANPDSPPHHLRFLNDDESWELLSTKVFRRGSCPSELVELGRTIARKCYGLPLAIVVVAGLLLKKDKTRDLWKKVAESVSSYVARDPKQCLDVLALSYKHLPDHLKVCFIYFGAFPEDFPIPVWKLLMLWVAEGFIQQVGQDCLEDTAEEYLEDLVERNLILVAKKRSNGKIKTCRVHDMLRDLCLREAAEEKFLQVIKGHIHDANSQVSSGNYHRRLCVHSHVLNFIHSKPYGPHVRSFLCFPVEEKELSREHTSFIHEAFKLVRVLDMRSINISRFPVVITQLVHLRYVALFGNFKVLPPSISKLWSLQTLIVETTSRDLDIQVDIWKMSQFRNLRTSGSSRLHGPQAKTRMDNEDPFVQRNIQTISTVSPDSCTENVLARTPNLRKLGIRGKLVLLMEKNKGYSLFDNLAKLDKLEKLKLLNDTFPRPPSEGKLRGLPPLYTFPPHLKKLTFSDTLLDWKHMSTIGMLPNLEVLKLKVYAFKGPQWEPRAGEFRLLKVLQLGKSDLVHWMASAHHFPRLQHLVVEHCTNLLAIPHGLADVSALQTMELYHTPSAVDSARLIQQQKQMQQQQQQHVKSNGFKLLIYPPE
>XP_017219587.1
MADAVVEFLLENLKQLLLYHVELISGVKEQVESLHRELSLMNAFLRDSKEKRSQYEVVREIVRQIRDVAYETEDIIDTFVATAALQRSRNRLSRFVHAFDYKSVARQIESIKVRIKDIYDAKKFGIEILKGGGSSTKRLPHKRVPVVEEDNVVGFDEEAKTVVNRLTTGSEQLEVISVVGMGGLGKTTLAKKIYTDRSIEYHFFIRAWVYVSQDYSRKEVFLALLGSLKQLKDEMHKMSDEHLADMLHEYLSTGKYLIVIDDVWKIETWDDLKVAFPNRNCGSRILLTSRNTDVAIHANPVNLPHPLRFLTTDESWELLQKKVFGKGSCPSELGDLGNQISLKCGGLPLAIVVVAGLLSKKDKTRDWWKKVADKVSTYVARDPKQCLDVLALSYHHLPDHLKICFIYFGVFPEDSAIPVWKLLRLWVAEGFIQQTGQECLEDVAEEYLEDLVERNLILVAEKRTNGRLKSCRIHDMLRDLCLREAKEEKFLKVIERNFQDAPMGPINDRRLCIHSHVLDYIRSKPSNAHVRSFLCFAIEEVELPRANTSFIHEAFKLVRVLDVRSIYLYRFPSDIVQLFHLRYVAIYGNFKVLPESISKLWNLQTLIVETTERELDIEVDIWKMSQFRHLHTSGSSRLHGPPAKTRKQYADPFVRRNMQTISTISPDSCTENILARTPNLKKLGIRGKLLTLMEEKGGSSMFDNFAQLGSLETLKLLNDAFPLSPFQANLKRLPQSYKFPPNLKKLTFSDTLLDWKNMSIIGMLPYLEILKLKEKAFMGPHWEPLDGGFGLLRVLQIGRTDLVQWDASSHHFPRLERVVLKHCENLRSVPYGLGGVSALKMLELYWPTLSAADSARLIQQQQHSMMNDGFKLLVYPPGR
>XP_043640332.1
MADAVVEFLLDNLKQLLLYNSDLVFGVKDQVESLYKELSLMKAFLKDSKEKRSEYEYVRELVRQIRDVAYEAEDTIDTFVVNATLQRERSTLKKIAHVFEYPAKLRSVAKDIESIKTKVKEIYDNKRFGIEALYTGESSNRPSSKRRKPVVEEDNVVGFDEEAKEIVSRLTNIFKSLEVVSVVGMGGLGKTTLAKKVYCDPTIEFHFFVRAWVYVSQEYNRKEVLLTILSSLILPSDQTYKLNEDMLIEEICKQLNGRRYLIVLDDVWTRDAWNDLQMAFPKQDCGSRILLTTRHADVASLANPDSEAHRLKFLTEDESWKLLSLKVFRRNCCPSELVEFGETIARKCGGLPLAIVVIAGILLKKDKTRDLWKRVAESVGSYVAKDPKQCMDVLALSYNHLPDHLKVCFIYFGAFPEDFPIPVWKLIMLWVAEGFIQQKGQDCLEDLAEEYLEDLVERNLILVDKKRSNGRIKTCRVHDMLRDLCLREAAEEKFLQVIKGNMQIQDPNSSISSGNYNYHRRLCVHSHVMNFIHSKPYGPHVRSFLCFPVEERELSREHTSFIHESFKLVRVLDMRSINISRFPVEITQLVHLRYIALFGNFKVLPPSISKLWSLQSLIVETTSRDLDIQVDIWKMSQFRHLHTNGSSQLHGPRAKTRMDNEDPFVQRNIQTISTISPDSCTENILARTPNLKKLGIRGKLAILMEERKGSSLFDNLAKLDNLEKLKLLNDTFPQPPSEGKLRSLPPSYKFPPHLNKLTLSDTLLDWQHMSTIGMLPNLEVLKLKVFAFKGPEWESLDGGFRLLKVLQIGKTDLVHWKASGHHFPRLERVVIEQCDKLLAIPHGLAEVSALQTMELYHTPSAIDSARLIKQQKHRQPPPQPHMKSNGFKLLIYPQE
>HanXRQr2Chr15g0699261
MADAVVEFLLENLKQLLLYNSDLIFGVKGQVESLYKELSLMKAFLKDSKEKRSEYELVRELVRQIRDVAYEAEDTIDTFVVEAAMQKERSALSRIVHPFDYPKKLRSVAKDIESIKAKVKEIYEKKMFGIEALYSSESVKKSSSSQRRKPVVEEDNVIGFDEEAKELVSRLTNIAESLEVVSVVGMGGLGKTTLAKKVYSDPAIEFHFFVRAWVYVSQEYSRKEVLLAILGCLMQQPSDQTSKMNEEMIIEEICKQLNGRRYLIVLDDVWTTDAWNDLKTAFPNQNCGSRILLTTRNTDVAMLANPDTPPHHLRFLNDDESFELLSTKVFRKKSCPFELVELGRTIAKKCDGLPLAIVVIAGLLLKKDKTRDMWKKVAESVGSYVARDPKQCLDVLALSYKQLPDHLKVCFIYFGAFPEDFPIPVWKLVMLWVAEGFIQENGQECLEDLAEEYLGDLVERNLILIAKRRANGRIKTCRVHDMLRDLCLREAAEEKFLQVIKRNIPDQTSLISYNYSHRRLCVHSHVMNFIHSKPSGPHVRSFLCFPSEETELSREHTSFIHEAFKLVRVLDIRSINISRFPVEITQLVHLRYISIFGNFKVLPPSISKLWSLQSLVVETTTRDLDIQVDIWKMSRFRHLHTNGSSRLHGPQAKTRMDNEDPFVQGNIQTISTISPDSCTENILARTPNLKKLGIRGKLAILMEVKKNTSLFDNLAKLDNLDKLKLLNDTFPRPPSEGKLRGLPPLYKFPPHLNKLTLSDTLLDWKHMSTIAMLPNLEVLKLKVFAFRGPQWDPLDGGFRLLKYLHIGKTDLVHWKASGHHFPRLEHIVVEQCGDLVAIPQGLADVSALRTMELHHTPSAIGSARLILQQKQMQQKTQPQQFMRSNGFKLLIYPPE
>XP_019171304.1
MADAVVEFLLENLKQLLLYHVDLLSGVKDQVESLHRELSLMKAFLKDSREKRSEYEYVRELVSQITIVAYEAEDIIDTFVVNAAAQKARSTMKRVIYAFDHSSKLRNVAKEIQTIKVKVKEIYDKKLFGIESLHGREPSRRTPPRKKTPIVEEENVVGFNEEAKVVMDRLTKGSKELEIVSIVGMGGLGKTTLAKKIYTDPSIEYHFYNRAWIYVSQQYSRKEAFLGILDSLGLLSEQMYRMNDDRLAEELCGQLKSNRYLIVIDDVWTNEAWDDLKMAFPKTSFGSRILLTSRNTEVALHADPESPHHLQFLTDEKSWELLCKKVFRKGSCPSELEHLGSEIARRCYGLPLAIVVVSGLLVKREKTRDWWKKVADAVSSYVARDPKECMDILALSYKHLPDHLKVCFIYFGVFPEDFEILVWKLLKLWIAEGLIQHLGQECLEYTAYEYLEDLVDRNLVLIANKRANGRIKTCRIHDMLRDLCVKMGAEERFLEVIKSSTENHSLSSIPSYNRRLCVHSHFLDFVSSKPYRPHVRSFMCFASEEVDLPREHTSFIQEAFRLVRVVDLRCISFSRFPNEIVQLVHLRYIAISGNFKVLPASISNLWNLQTLIVETKSRELDIKVDIWKMSQFRHLYTSALSCLCGPPAQARKDNEDPFVRRNIQTISTVSPTCCTENILARTPSLRKLGIRGKLVTLVTTNGGSVMFDNLAKLDHLETLKLLNDTFPLHPSQCQIPSLPQWYKFPPNLKKLTLSDTFLDWQHISTLGMLPNLEVLKLKDYAFKGTHWEPLDGAFRLLRVLHIGRTDLVYWNASSHHFPRLQHVLLRHCEKLVGIPSSLGEVSSLQNLELYWPLPSAAASARVIQTQRVNSQLLEGIVNNSFKLFIYPPDL
>itf14g00240.t1
MADAAVEFLLQNLNQLLLYHDDLLSGVKDQVKSLHKELSLMNAFLKDSRENRSVSEYVRELVSQIAIVAYEAEDIIDIFVMNVAVQKGRSTMKRLIQSFDHSSKLRIVAEEIQTIKVKVEEIYDKKLFGIERRLHSREPSRRTTPQKKAPILEEENVVGFNEEAKVIMDRLTKGSKELEIVSIVGMGGLGKTTLAKKVYTDPSIEYHFYNRAWIYVSQQYSRKEVFLGILDSLGLLSEHMYRMNDDRLAEELCDQLRSNRYLIVIDDVWTNEAWDDLKIAFPKTSHGSRILLTTRNTEVALHADPKSPHHLIPLTDEKSWELLCKKVFPKGSCPSELENLGWEIARRCYGLPLAIVVVSGLLVKREKTHDWWKKVADAVSLYGCRDPKECCMDILALSYKHLPDHLKVCFIYFGVFPEDSEIPVWKLLKLWVAEGLIQHVGQECLEEYTAEEYLEDLVDRNLVLIVKKRANGRIKTCRIHDMLRDLCVKMGAEERFVEVIKSSAENHPLSLSPGYHRRLCVHSQFLDFVSSKPNRPHVRSFMCFASEEVDLPREHTSFIQEAFRLVRVVDLRCISFSHFPIGIVQLVHLRYIAISGNFKVLPASISNLWNLQTLIVRTKSRELDIKVDIWKMSQFRHLYTSALSCLCGPPAQTHKDNEDPFVRRNIQTISTVSPSCCTENILGRTPGLRKLGIRGKLVTLVTTVMFDNLAKLEQLETLKLLNDTFPLHPSQCQIPSLPEWYKFPPNLKKLTLSDTFLDWQQISTLGMLPNLEVLKLKDYAFKGTHWEALDGGFRLLRVLDIGRTDLVVWNASSHHFPRLQHVLLRHCEKLVGIPPSLGEVSSLQNVELYWPLPSAAASARLIQTQKVNNQLIQGIVNNSFKLFIYPPDL
>itf14g00270.t1
MMADAVVEFLLENLKQLLLYHVDLLSGVKDQVESLHRELSLMKAFLKDSREKRSEYEYVRELVSQITIVAYEAEDIIDTFVVNAAAQKARSTMKRVMYAFDHSSKLRNVAKEIQTIKVKVKEIYDKKLFGIVSLHGREPSRRTTPQKKAPIVEEENVVGFNEEAKVVMDRLTKGSKELEIVSIVGMGGLGKTTLAKKVYTDPSIEYHFYNRAWIYVSQQYSRKEVFLGILDSLGLLSEQMYRMNDDRLAEELCGQLKSNRYLIAIDDVWTKEAWDDFKMAFPKTSYGSRILLTTRNTEVALHADPESPHHLQFLTDEKSWELLCKKVFRKGSCPSELEHLGWEIARRCYGLPLAIVVVSGLLVKREKTRDWWKKVADAVSSYVARDPKECMDILALSYKHLPDHLKVCFIYFGVFPEDFEIPVWKLLKLWVAEGLIQHLGQECLEYTAEEYLEDLVDRNLVLIAKKRANGRIKTCRIHDMLRDLCVKMGAEERFLEVIKSSAENHPLSLIPSYHRRLCVHSQFLDFVSSKPYRPHVRSFMCFALEEVDLPREHTSFIQEAFRLVRVVDLRCISFSRFPNEIVQLVHLRYIAISGNFKVLPASISNLWNLQTLVVGTKSRELDIKVDIWKMSQFRHLYTSALSCLCGPPAQTRKDNEDPFVRRNIQTISTVSPSCCTENILARAPGLRKLGIRGKLVTLVTANGGSVMFDNLAKLEQLETLKLLNDTFPLHPSQCQIPSLPQWYKFPPNLKKLTLSDTFLDWQQISTLGMLPNLEVLKLKDYAFKGTHWEPLDGGFRLLRVLHIGRTDLVYWNASSHHFPRLQHVLLRHCEKLVGIPPSLGEVSSLQNVELYWPLPSAAASGRLIQTQKVNNQLLQGIVNNSFKLFIYPPDL
>XP_031101362.1
MADAVVEFLLENLKQLLLYHVDLLSGVKDQVESLHRELSLMKAFLKDSREKRSEYEYVRELVSQITIVAYEAEDIIDTFVVNAAAQKARSTMKRVIYAFDHSSKLRNVAKEIQTIKVKVKEIYDKKLFGIESLHGREPFRRTTPQKKAPIVEEENVVGFNEEAKVVMDRLTKGSKELEIVSIVGMGGLGKTTLAKKVYTDPSIEYHFYNRAWIYVSQQYNRKEVFLGILDSLGLLSEKMYRMNDDRLAEELCGQLKSNRYLIVIDDVWTKEAWDDLKMAFPKTSYGSRILLTTRNTEVALHADPESPHHLQFLTDEKSWELLCKKVFRKGSCPSELEHLGWEIARRCYGLPLAIVVVSGLLVKREKTRDWWKKVADAVSSYVARDPKECMDILALSYKHLPDHLKVCFIYFGVFPEDFEIPVWKLLKLWVAEGLIQPLGQECLEYTAEEYLEDLVDRNLVLIAKKRANGRIKTCRIHDMLRDLCVKMGAEERFLEVIKSSAENHPLSLIPSYHRRLCVHSQFLDFVSSKPYRPHVRSFMCFALEEVDLPREHTSFIQEAFRLVRVVDLRCISFSRFPNEIVQLVHLRYIAISGNFKVLPASISNLWNLQTLIVGTKSRELDIKVDIWKMSQFRHLYTSSLSCLCGPPAQTRKDNEDPFVRRNIQTISTVSPSCCTKNILARAPGLRKLGIRGKLVTLVTANGGSVMFDNLAKLDHLETLKLLNDTFPLHPSQCQIPSLPQWYKFPPNLKKLTLSDTFLDWQQISTLGMLPNLEVLKLKDYAFKGTHWEPLDGGFRLLRVLHIGRTDLVYWNASSHHFPRLQRVLLRHCEKLVGIPPSLGEVSSLQNVELYWPLPSAAASARVIQTQKLNNQLVQGIVNNSFKLFIYPPDL
>XP_023772986.1
MADAVVEFLLENLKQLLLYNSDLIYGVKGQVDSLYRELSLMNAFLKDAKEKRNEYEYVRELVRQIRDVAYEAEDIIDTFVVNSAMQKERSTFSRIVHVFDYPTKLRSVAKDIESIKTKVKEIYDNKMFGIEALYTVESSNRASSSSQRRKPMVEEDNVVGFDEEAKELVSRLTNISELLEVVSIVGMGGLGKTTLAKKVFCDPAIEFHFFVRSWVYVSQEYNRKELLLAILTSVVDYPSEQMYKLNEEMLVEEIYKHLNGRRYLVVLDDVWTPDAWNDLKMAFPNQNCGSRILLTSRNTDVALIANPDSLPHHLKFLNDDESWELLSTKVFRRGSCPFELVELGATIARKCYGLPLAIVVVAGLLLKKDKTRDLWKKVAESVSSYVARDPKQCMDVLALSYKHLPDHLKVCFIYFGAFPEDYPIPVWKLLNLWVAEGFIQQKGQDCLEDLAEDYLEDLVERNLILVAKRRSNGRIKTCRVHDMLRDLCLKEASEEKFLQVIKGHQILDSNSLIIPYHRRLCVHSHVMNFIHSRPSGPHVRSFLCFPCEEKELSREHTSFIHESFKLVRVIDMMSINISRFPIEITQLVHLRYIALFGNFKVVPPSISKLWSLQSLIVETTSRDLDIQVDIWKMSQFRHLRTSGSSRLHGPKAKTRMDNEDPFVQRNIQTISTISPDSCTENILARTPNLKKLGIRGKLSLLMEEKRSGITCAPSLFDNFAKLDNLEKLKLLNDTFPRPPPEGKLRGLPSLYKFPPHLNKLTLSDTLLDWKHMSTIGMLPHLQVLKLKVYAFKGAEWEALDGGFRLLKVLQIGKTDLVVWKASGHHFPRLEHVVVEQCSNLLGIPVGLADVSALKSLELYHTPSAVDSARLIQQQKKMQQQMLVTSHGFKLLIYPPE
>KAD7117598.1
MADAVVEFLLENLKQLLLYNSDLISGVKDRVESLYKELSLMKAFLKDSKEKRSEYEYVRELVRQIRDVAYEAEDTIDTFVVNAAMQKERSTFGKIFHALDYPTKLRSVAKDIESIKTKVKEIYDTKRFGIEALYAGESSKKSSSSHKRKPVVEEDNVVGFDEEAKEVVSRLTNITESLEVVSVVGMGGLGKTTLAKKVYCDPDIEFHFTVRAWVYVSQDYNRKEVLFGILGSLVPSSDLNFSMNEEMIVEEICKQLNGRRYLIVLDDVWTPDAWNDLKKAFPNQDCGSRILLTSRNTDVALIANPDAHPHHLRFLNENESFELLCRKVFRKKSCPSELDELGRTIAKNCAGLPLAIVVIAGLLLKKDKTRDLWRKVAENVGSYVARDPKQCLDVLALSYKHLPDHLKVCFIYFGAFPEDYSIPVWKLVMLWVAEGFIQQNGQECLEDVAEEYLEDLVERNLILIAKKRANGRIKTCRIHDMLRDLCLREAAEEKFLQVIKQNMQQDPSSFVPTGNYRRLCVHSHVMNFIHSKPGGSQVRSFLCFPSEETELSREHASFIHDTFKLVRVLDMRSINISRFPAEITQLVHLRYISIFGNFKVLPPSISKLWNLQSLIVETTARDLDIQLVNLENLKLLNDTFPRPPSEGKLKKLPPLYKFPPHLNKLTLSDTLLDWKHMSTIAMLPNLEVLKLKMYAFKGRQWDPLDGGFHLLKYLKIGKTDLVNWKAWGHHFPRLEHVVVEHCGDLVGIPYGLADVSALQTIELHHTPRAVESARLIQRQKLIQQQQQQQYMKNDGFKLLIYPPQS
>KAD7117613.1
MADAVVEFLLENLKQLLLYNSDLISGVKDRVESLYKELSLMKAFLKDSKEKRGEYEYVRELVRQIRDVAYEAEDTIDTFVVNAAMQKERSTFGKIFHALDYPTKLRSVAKDIESIKTKVKEIYDTKRFGIEALYAGESSKKSSSSHKRKPVVEEDNVVGFDEEAKEVVSRLTNITESLEVVSVVGMGGLGKTTLAKKVYCDPDIEFHFTVRAWVYVSQEYNRKEVLFGILGSLVPSSDLNFSMNEEMIVEEICKQLNGRRYLIVLDDVWTPDAWNDLKKAFPNQDCGSRILLTSRNTDVALIANPDAHPHHLRFLNENESFELLCRKVFRKKSCPSELDELGRTIAKNCAGLPLAIVVIAGLLLKKDKTRDLWKKVAENVGSYVARDPKQCLDVLALSYKHLPDHLKVCFIYFGAFPEDYSIPVWKLVMLWVAEGFIQQNGQECLEDVAEEYLEDLVERNLILIAKKRANGRIKTCRIHDMLRDLCLREAAEEKFLQVIKQNMQQDPSSFVPTGNYRRLCVHSHVMNFIHSKPGGSQVRSFLCFPSEETELSREHASFIHDTFKLVRVLDMRSINISRFPAEITQLVHLRYISIFGNFKVLPPSISKLWNLQSLIVETTARDLDIQVDIWKMSQFRHLHTNGSSRLHGPQAKTRMDNEDPFVQGKIQTISTVSPDSCTENILARTPNLKKLGVRGKLVILMEENNNSSLFHNLAKLVNLENLKLLNDTFPRPPSEGKLKKLPPLYKFPPHLNKLTLSDTLLDWKHMSTIAMLPNLEVLKLKMYAFKGRQWDPLDGGFHLLKYLKIGKTDLVNWKAWGHHFPRLEHVVVEHCGDLVGIPYGLADVSALQTIELHHTPRAVESARLIQRQKLIQQQQQQQQQQQYMKNDGFKLLIYPPQS
>KAA8529814.1
MADAVVDFLLENLKQLLLYNVDLISGVKDQIESLYRELSLMKAFLKDSMEKRSEYETVRELVRQIRDVAYEAEDIIDTFVVNAAMQKARSTMRKIVHVLDYSTNLRNVGKEIESIKAKVKEIYDKKMYGIEVFQGREPSKRGSLQRRAPVVEKDNVVGFDEEAKMVKDRLTKGPEQLEVVSVVGMGGLGKTTLARKIYTDPSIEYHFYIRAWTYVSQEYNRREVFLNILSSLTELTDQMFKMSDERLGEELCKHLKSGKYLIVIDDVWTTMAWDDLKMAFPNTNNGSRILLTSRHTDVALHANHNSPPHHLRFLTDDESWELLHIKVFHRADCPSELEELGKQIAKKCSGLPLAVVVVAGLLSKKYKTHDWWKKVAESVSSYVARDPKQCMDILALSYKHLPHHLKVCFIYFGLFPEDFEIPVWKLLRLWVAEGFIQQIGQECLEDIAEEYLEDLVDRNLILVAKRRSNGRIKTCRIHDMLRDLCLREAAEEKFLQEIKGYAPMPSSSSTPIPNYHRRLCIHSQVLEYISSKPSGPHVRSFLCFALEDRDLPREHTSFIHEAFRLIRVLDVLPASISNLWNLQTLIVETTARNLDVQADLWKMLQFRHLYTSGSSHLHGPPAKARKDNEDPFVRRNIQTISTVSPDSCTENILARTPNLKKLGIRGKLLSLVEEKGGSSLFDNFAKLDRLETLKLLNDTFPRPPSEGKLPGLPQVYKFPPNLKKLTLSDTLLDWEHMSTLGMLPYLEVLKLKDYAFKGQQWEPLDGGFRLLKILHVGRTDLVQWDASGHHFPRLQCIILKHCGSLEAIPSGLGDVSALQILELYCTSSSAAASARLIQQRRQRMQQQQYTESNGLRLVIYPPDL
>KAA8529860.1
MPVAAIGFIVQNLKQLIEYNADLIFGVKDQVASLYDDLKLLNASLKDFTNKPSNYEIVREWRTTEVVQVGEFSTSSSPVEVVGFDMEVKMLVDRLTGASNELEVISVVGMGGTGKTTLATKVLNDPSISLVFNPCALIKVSQIYDRKKLFLHILSLVTRLTREMDRMSEDMLAKDLQRRLRDRRYLIVLDDVWSKNAWDELIIAFPRNKKRSRIMLTSRITNVAIYANGDSPPHHLRFLNDDECWELLRRKVFGIASCPSEEMENLGKEIAEKCHGLPLAVQVISESLSNNKNPGWWKTVAANVSGYVAKQPERCMNILALSYNTLTPHLKLCFIYFAVFPPDSIIPTWKLLRLWAAEGFIQELEQECLVDKANEYLDDLVNKNLIIVAKRKSINGGIKTCRIHNILRDLCLREAADEMFFRELRQNEQIPQPNYHRRLSMCSNAFNFISSQLSVTNVGSFFCFGIEQWVLPQENTSFIFKPFKFAMKKLHALQERESPLEQTSHFFEAFQLLKVLDMSISLTCFPSDMINLVHLRYIALFGNISVVPASISKLRNLQTLIVETTSQILDVHANTWKLTQLRHVRTSRPSHFHEPPAKAPKKKSTVTLVEENGGCSMFDNLTKLCHLETLKLLNDNFLCPSDDAILQCFPQTDKFLPNLRKLTLSNTSLDWKHMTTLGKLPNLGVLKLRDNAFVGELWKLCDAGFRLLRILQLEKTNLVRWEAFDHHFPSLQCLILKQCKFLKEIPSALGDLSALRILELYHTSSSAADSARLIQRRRQQLNELKLHIYPPGL
>KAA8529868.1
MAAAEVSIRFLLQNLEDLPIYNPDLISGETDKVEVLYQELRLLQAFLSDSIERSSEFETAKEFVRKIRDVVCKTEDVVDTLVAESFAQPPRSQLWKAFCFFVNPAKLFKERKLFKAELGNISERIKSITTMRQSYTNFSIEVDKVRESWKSTTSSRRRNPNIVEEESVIGMFDDVKMLVHRLTGGSQHLEVISVVGMGGVGKTTLARKIYTDPSIEYHFYIRAWTYVSQEYNRRRVFLNILSSLTQLTDQMSKMSDEKLGEELCLHLQSRKYLVVVDDVWTRTAWDDLKMAFPNTDNGSRILLTSRNRDVALHANHISPPHYLRFLTDDESWELFRRKVFRGADCPSELEELGKQIAKKCSGLPLAVLVVAGLLSKKDKTYGWWKRVADSVSSYVARDSRECMDILALSYNHLPHHLKVCFMYFGLFPGDFDIPVWKLLRLWVAEGFIQQIGQGCLEDIAEEYLQDLVDRNLILVAKRRTNGRIKACRTHDLMRELCLIEAAEEEFLQEITCEIIQLFHLRYASLFGKFEVVPASISNLRNLQTLIVKTTFGSIDIQANIWKMLQFRHLYTSASSLLHGPPSKTRMDSENPLLRRNIQTFSMISPDSCKESILDRTPNLKKLGIRGKLITLVEEKRGSSMFDNIANLDHLEALKLLNDTFPLPCFEIKLPFLPRWDNFPPNLKKLTLSETFLDWEHMSTLGKLPHLEVLKLKDNAFLGQLWEPLNEGFRLLKVLQLGKTDLVHWKASGDVYTLQMIELYCPTAPSVQVQKRTSTANHHMLPLDHHTADKVPLHYIFRKILQQLRRRI
>KAA8529869.1
MSVAAIGLIVQNLKHLIEYNADLIFGVKDQVASLYDDLQLLNAALKDFTNKPSNYEIAIVWVRLIRDVGFEMEDAIDKYVVLAALHKAKSRSRKAFRTIYKYPAELREAGIAIQNVRSKLNGYQKKMFTNEVLQLIYRTTEVMQVGEFSTSSSPVEVVGFDMEVKMLVDRLTGASNDLEVISVVGMGGTGKTALATKVLNDPSISPVFNPCALIKVSQKYDRKKLFLGILSLVTRLTEEMDRMSEDMLAKDLQRRLQDRRYLIVLDDVWSKKAWDELIIAFPRNKNRSRIMLTSRITNVAIYANGDSPPHHLRFLNDDECWELLRRKVFGSAGCPSEEMEDLGKKIAEKCHGLPLAVQVISESLSNDKNPGWWKTVAANVSRYVAKEPERCMNILALSYNKLTPHLKDCFIYFAVFPPDSIIPTWKLRLLWVAEGFMQELEQECLVDKADECLDDLVNANLIIVAKRKSINGGIKACRIQNTLRDFCLSVAAGEIFFRELRQNEQIPQPNYYRRLSMCSNVFNFISSQLSVTNVHSFFCFGIEQWVLPQENTSFIFKAFKLPMKKLCALQERESPLEVTSHFFEAFQLLRVLYMSISFTRFPSDMTNLVHLKLTALFGNIGVVPASISRLRNLQTLIVETTAQILDVHENIWELTQLTDVRTNRPCHFHEPPAKALKKNQLARKGLQTLSLLLPDSCTEHILTRALDVKKLGICGKLVALVEENGGCSMFDNLTKLPHLETLKLLNDKLLCPSGNAILQCFPQMDKFPPNLIKLTLSNTSLDWKHMTTLGKLPNLEVLKLRDNAFVGELWKVCDGGFRRLRILQLEKTNLEFWEAFDHHFPSLQRLILKQCKFLQEIPSALGDISALQLLELHDTSSSAADILGECCPNQDGIPSRRLQNKKQACHFF
>KAA8529870.1
MAAAEVSIRFLLQNLEDLPIYNPDLISGETDKVEVLYQELRLLQAFLSDSIERSSEFETAKEFVRKIRDVVCKTEDVVDTLVAESFAQPPRSQLWKAFCIFVNPAKLFKERKLFKAELGSISERIKSITTMRQSYTNFSIEVDKVRESWKSTTSSRRRNPNIVEEESVIGMFDDVKMLVHRLTGGSQHLEVISVVGMGGVGKTTLARKIYTDPSIEYHFYIRAWTYVSQEYNRRRVFLNILSSLTQLTDQMSKMSDEKLGEELCLHLQSRKYLVVVDDVWTRTAWDDLKMAFPNTDNGSRILLTSRNRDVALHANHISPPHYLRFLTDDESWELFRRKVFRGADCPSELEELGKQIAKKCSGLPLAVLVVAGLLSKKDKTYGWWKRVADSVSSYVARDSRECMDILALSYNHLPHHLKVCFMYFGLFPGDFDIPVWKLLRLWVAEGFIQQIGQGCLEDIAEEYLEDLVDRNLILVAKRRTNGRIKACRTHDLMRELCLIEAAEEEFLQEITCEIIQLFHLRYASLFGKFEVVPASISNLRNLQTLIVKTTFGSIDIQANIWKMLQFRHLYTSASSLLHGPPSKTRMDSENPLLRRNIQTFSMISPDSCKESILDRTPNLKKLGIRGKLITLVEEKRGSSMFDNIANLDHLEALKLLNDTFPLPCFEIKLPFLPRWDNFPPNLKKLTLSETFLDWEHMSTLGKLPHLEVLKLKDNAFLGQLWEPLNEGFRLLKVLQLGKTDLVHWKASGDVYTLQMIELYCPTAPSVQVQKRTSTANHHMLPLDHHTADKVPLHYIFRKILQQLRRRI
>CAA3014709.1
MADAIVEFLLVNLKELLLYHVDLISGVKDQVESLHKELSLMKAFLKDSREKRNESEYVRESVRQITAVAYKAEDIIDTFVVNEASKKRRGVKKMIPGFGNKNLLNLAKDIESIKTTVKEIYDKKMCGIESLQNGEPSRRSARQKREPFVEDENVVGFDEEARTIIDRLTEGSEQLEIVSVVGMGGLGKTTLARKVYSDPRIEYHFYLRAWTYVSQEYSRREVFLGILESLNLNFDQMYKMSDEKLAEELCKHLRNNKYLIVIDDVWTKEAWDDLRRAFPKTKLGSRILLTSRNTEVAKLADPYSHPHHLRFLTEEESWELLCRKVFGRGSCPSELENLGKIIATKCCGLPLAIVVISGLLIKKDKNRDWWRKVAESVSSYVAKDPKQCMDVLALSYRHLPEHLKICFLYFGVFPEDYEIPVWKLLRLWAAEGFIQETEHEDLEDTAEDYLEDLVDRNLVLVGKRRANGRIKTCRIHDMLRDLCLREGKDDKFLQVIKSSEQNPFLSTPFENDCRRLCIHSKILEFISSKPSYPYVRSFLCFATEEMDLPRRDTSSIYEAFELLRVLDLRPICFPLFPKELDHLVHLRFIVLFGQFKKIPSQISSLWNLQTLIVRTSSRDLDIEANIWKMKQFRHLYVTGLSRLSGPLAQTRRDNEDPFVRSNIKTISTILPDSCTENVLARTPGLKKLGIRGRLAKLMEIRGGSSLFDNLSKLGKLETLKLLNDTYPEPPAHCVVPGLPQHYKFPPNLKKLTLSDTLLDWGHMSTLGVLPNLEVLKLKDNAFEGSHWKPLDGGFRLLKVLQIGKTNLVRWDALGHHFPKLQSVVLKHCTSLVAIPSGLGEVSVLQNMELYWPTKTAVVSARVIHQQKLQLQSKQQQVNNLFKLVIYPPDC
>XP_022877138.1
MADAIVEFLLVNLKELLLYHVDLISGVKDQVESLHKELSLMKAFLKDSREKRNESEYVRESVRQITAVAYKAEDIIDTFVVNEASKKRRGVKKMIPGFGNKNLLNLAKDIESIKTTVKEIYDKKMCGIESLQNGEPSRRSARQKREPFVEDENVVGFDEEARTIIDRLTEGSEQLEIVSVVGMGGLGKTTLARKVYSDPRIEYHFYLRAWTYVSQEYSRREVFLGILESLNLNFDQMYKMSDEKLAEELCKHLRNNKYLIVIDDVWTKEAWDDLRRAFPKTKLGSRILLTSRNTEVAKLADPYSHPHHLRFLTEEESWELLCRKVFGRGSCPSELENLGKIIATKCCGLPLAIVVISGLLIKKDKNRDWWRKVAESVSSYVAKDPKQCMDVLALSYRHLPEHLKICFLYFGVFPEDYEIPVWKLLRLWAAEGFIQETEHEDLEDTAEDYLEDLVDRNLVLVGKRRANGRIKTCRIHDMLRDLCLREGKDDKFLQVIKSSEQNPFLSTPFENDCRRLCIHSKILEFISSKPSYPYVRSFLCFATEEMDLPRRDTSSIYEAFELLRVLDLRPICFPLFPKELDHLVHLRFIVLFGQFKKIPSQISSLWNLQTLIVRTTSRDLDIEANIWKMKQFRHLYVTGLSRLSGPLAQTRRDNEDPFVRSNIKTISTILPDSCTENVLARTPGLKKLGIRGRLAKLMEIRGGSSLFDNLSKLGKLETLKLLNDTYPEPPAHCVVPGLPQHYKFPPNLKKLTLSDTLLDWGHMSTLGVLPNLEVLKLKDNAFEGSHWKPLDGGFRLLKVLQIGKTNLVRWDALGHHFPKLQSVVLKHCTSLVAIPSGLGEVSVLQNMELYWPTKTAVVSARVIHQQKLQLQSKQQQVNNLFKLVIYPPDC
>GFP83585.1
MADAVVEFLLQNIKELLLYHADLIYGLHDQVESLHKELSLMKAFLKDSRDKHDESEYVREVVRQITDVAYEAEDIIDAFVVNASIQKRSTIRKVMRAFDNASLLRNVGREIESIRVKVKEIYDKKMFGIVSMARSEPVRKHSREKRPPLVEEANNVVGFDEETKIVIDRLTRGSKHLEVVSVIGMGGLGKTTLARKVYVDPSIEYHFYLRAWVYMSQEYSRREVFRAILESLGLINDQMLKMSDDWLGEELCRHLRNNRFLIVIDDVWTREAWDDIRAAFPNTNSGSRVLLTSRNREVALHANPDGPPHNLRFLTDDESWELLCRKTFRKECCPPELDGLGKQIAKKCYGLPLAIVVISGLLLKKEKTHDWWKKVADSVSTYVAKDPKQCMDVLALSYNHLPDHLKVCFIYFGVFPEDFEIPVWKLLRLWVAEGFVQENGQECLEDLAEEYLEDLVDRNLVLVAKMKANGQIKTCRIHDMLRDLCVKEGAEQKSLQVIKGRPFLTSMIQSNYHRRLCIHSNVLDFISSKPVGRHVRSFLCFVSEDTSVPRQYTSFVGETFRLVRVLDLRSVNFPRFPNEIVHLIHLRFIALYGNFKILPAAIANLWNLQTIIIWTTCRELDILADIWKMLQFRHLHTNGISTLRGPPAQTRKNYEDPFVRRNILTISTISPDSCTENVLARTPNLRKLAIRGRIVKLVEEKGGFDVLAKLDRLESLKLINDAFPLDPSRCIVTGLPPSYKFPPSLKKVTLSDTLLGWDHMSTLGMLPNLEVLKLRDYAFKGSHWEPLDGGFRLLRVLQIGRTDLVRWDARGHHFPRLQRVVFRLCSSLEAVPAGLAEVAGLQSMELYWPKTSAACSARSIRQRKLKMQQEMGLMKDDAFKLLIYPPDI
>XP_011070551.1
MTDAVVEFLLSNLKELLLYHSDLIYGLKDQVESLHKDLSLMKAFLKDSREKRNEFEYVREVVRQITDVAYEAEDIIDTFVVNAAMQKSRSRMGRMIHVFDNASLLRNVGRQIESIRAKVKEIYDKKMFGIVSMSGGEPSRRSAREKRPPVVEEANVVGFDEEAKTIIHRLTEGPEHLEVVSVIGMGGLGKTTLARKVYVDPSIEYHFYLRAWVYVSQEYSRREVFRGILESLGLMNNQMLNMSDDWLAEELCRHLRNNRYLIVIDDVWTREAWDDIRMAFPNTDLASRILLTSRNREVALHANADSAPHNLRFLTVDESWELLCRKTFRKERCPPELEDLGRQIARKCYGLPLAIVVISGLLLKREKTHDWWKKVADSVSTHVAKDPKQCMDVLALSYKHLPEHLKVCFIYFGIFPEDYEIPVWKLLRLWVAEGFVQESGQECLEDLAEEYLEDLVDRNLILVATKRANGRIKTCRIHDMLRDLCVKESAEQKFLQVIKGFAPNCPSSTSTQSYHRRLCIHSNVLEFISSKPVGPHVRSFLCFVLEEKHVPRQHTSFILDAFGLVRVLDLRSISFSRFPNEIVQLVHLRFIALFGNFKILPATISNLWNLQTIIVRTTCRELNILADIWKMLQLRHLHTSGISFLNGPPSQTRKNYEDPFVRRNILTISTISPDSCTENILARTPNLRKLGIRGKLITLVEEKGGSTMFDILAKLDRLESLKLLNDAFPLDPSRCIIPGLPPSYKFPPNLKKITLSDTLLDWDHMSTLGMLPNLEVLKLKDYAFKGSRWEPLDGGFRLLRVLKIGRTDLIWWDASGHHFPRLQCVVFRHCSSLEAIPSGLAEVSALQNMELHWPKPTAAYSARLIQRQKLQMQQLGLLNTAFKLFIYPPDV
>TMW96171.1
MADAVVEFLLLNLKQLLLYHVDLLSGVKDEVESLHRELSLMKAFLKDSREKRSEYEYVRELVSQITIVAYEAEDIIDTFVTNAAMQKARSTVRRAFHVFDHSSKLRNVAKEIESIKVKVKEIYDKKMFGIQSLHGGESSHRSPPQKRVPMVEEENVVGFDDEARKISSRLTNGSEELEIISIVGMGGLGKTTLAKKVYTDPSIEFHFYNRAWIYVSQQYSRKEVFLGILDSLSLITDEMYKMNDEKLAGELFSHLRSKRYLVVIDDVWTMEAWDDLQMAFPKTASGSRILLTTRNTEVALHANPEGLPHHLRFLTHEESWELLSKKVFRKGICPLELEDIGLQIAKKCYGLPLAIVVVSGLLLKKEKTRDWWKKIANDVSSYVARDPKQCMDVLALSYKHLPDHLKVCFIYFGVFPEDFEIPVWKLLRLWTSEGFVQKMGQECLEDTAEEYLEDLVDRNLVLVAKKRASGRIKTCRIHDMLRDLSVKMGSEEKFLEVFKESAQNHSLSPISKYHRRLCVHSHFLDFITSRPFGPNVRSFLCFASEEMELLREHTSFLHEAFRLVRVLDLKYINFPRFPTEIVQLVHLRYIALSGNFRVLPASISKLWNLETLIVGTKSRELDIQVDIWKMSQFKHLYTSGLSCLRGPPAKTRKDNADPFVRRNIQTISTVLPDCCKENILARTPGLRKLGIRGKLATLVATNGDSSLFDNLAKLDNLETLKLLNDTFPLPPSQCQIPGLPQSYKFPPNLKKLTLSDTFLEWSHISTLGMLPNLEVLKLKDYAFKGTQWEPLDGGFRLLRVLHIGRTNLEHWNASGHHFPRLQQVFLKHCSSLNEIPFGLVEVSSLQNMELFWPTPAAAASARIIQQEKQEGDIKDNVFKLVIYPPDI
>KAG5579171.1
MADAVVEFLLLNLKQLLLYHVDLLSGVKDQVESLHRELSLMKAFLKDSREKRSEYEYVRELVSQITIVAYEAEDIIDTFVTNAAMQKARSTVRRALHVFDHSSKLRNVAKEIESIKVKVKEIYDKKMFGIQSLHGGESSRRSPPQKRVPMVEEENVVGFDDEARKISSRLTNGSEELEIISIVGMGGLGKTTLAKKVYTDPSVEFHFYNRAWIYVSQLYSRKEVFLGILDSLGLITDEMYKMNDEKLAGELFSHLRSKRYLVVIDDVWTLEAWDDLQMAFPKTASGSRILLTTRNTEVALHANPEGLPHHLRFLTHEESWELLSKKVFRKGSCPLELEDIGLQIAKKCDGLPLAIVVVSGLLLKKEKTRDWWKKVANDVSSYIARDPKQCMDVLALSYKHLPDHLKVCFIYFGVFPEDFEIPVWKLLRLWTSEGFIQQMGQECLEDTAEEYLEDLVDRNLVLVAKKRTNGRIKSCRIHDMLRDLSVKMGSEEKFLEVFKESAQNHSLSSISKYHRRLCVHSHFLDFITSRPFGPNVRSFLCFASEEMELLREHTSFLHEAFRLVRVLDLKYINFPRFPNEIVQLVHLRYIALSGNFRVLPASISKLWNLETLIVRTKSRELDIQVDIWKMSQFKHLYTSGLSCLRGPPAKTRKDNEDPFVRRNIQTISTVLPDCCKENILARTPGLRKLGIRGKLATLVATNGDSSLFDNLAKLDNLETLKLLNDTFPLPPSQCQIPSLPQSYKFPPNLKKLTLSDTSLDWSHISTLGMLPALEVLKLKDYAFKGTQWEPLDGGFRLLRVLHIGRTNLEHWNASGHHFPRLQQVFLKHCSSLNEIPFGLVEVPSLQNMDLFWPTPAAAESARIIQQEKQEGDIKDNVFKLVIYPPDI
>XP_004248175.2
MADAVVEFLLLNLKQLLLYHVDLLSGVKDEVESLHRELSLMKAFLKDSREKRSEYEYVRELVSQITIVAYEAEDIIDTFVTNAAMQKARSTVRRAFHVFDHSSKLRNVAKEIESIKVKVKEIYDKKMFGIQSLHGGESSHRSPPQKRVPMVEEENVVGFDDEARKISSRLTNGSEELEIISIVGMGGLGKTTLAKKVYTDSSIEFHFYNRAWIYVSQLYSRKEVFLGILDSLSLITDEMYKMNDEKLAGELFSHLRSKRYLVVIDDVWTMEAWDDLQMAFPKTATGSRILLTTRNTEVALHANPEGLPHHLRFLTHEESWELLSKKVFRKGICPLELEDIGLQIAKKCYGLPLAIVVVSGLLLKKEKTRDWWKKIANDVSSYVARDPKQCMDVLALSYKHLPDHLKVCFIYFGVFPEDFEIPVWKLLRLWTSEGFVQKMGQECLEDTAEEYLEDLVDRNLVLVAKKRASGRIKTCRIHDMLRDLSVKMGSEEKFLEVFKESAQNHSLSPISKYHRRLCVHSHFLDFITSRPFGPNVRSFLCFASEEMELLREHTSFLHEAFRLVRVLDLKYINFPRFPTEIVQLVHLRYIALSGNFRVLPASISKLWNLETLIVGTKSRELDIQVDIWKMSQFKHLYTSGLSCLRGPPAKTRKDNADPFVRRNIQTISTVLPDCCKENILARTPGLRKLGIRGKLATLVATNGDSSLFDNLAKLDNLETLKLLNDTFPLPPSQCQIPGLPQSYKFPPNLKKLTLSDTFLDWSHISTLGMLPNLEVLKLKDYAFKGTQWEPLDGGFRLLRVLHIGRTNLEHWNASGHHFPRLQQVFLKHCSSLNEIPFGLVEVSSLQNIELFWPTPAAAASARIIQQEKQEGDIKDNVFKLVIYPPDI
>XP_015055785.1
MADAVVEFLLLNLKQLLLYHVDLLSGVKDEVESLHRELSLMKAFLKDSREKRSEYEYVRELVSQITVVAYEAEDIIDTFVTNAAMQKARSTVRRAFHVFDHSSKLRNVAKEIESIKVKVKEIYDKKMFGIQSLHGGESSHRSPPQKRVPMVEEENVVGFDDEARKISSRLTNGSEELEIISIVGMGGLGKTTLAKKVYTDPSIEFHFYNRAWIYVSQQYSRKEVFLGILDSLSLITDEMYKMNDEKLAGELFSHLRSKRYLVVIDDVWTMEAWDDLQMAFPKTASGSRILLTTRNTEVALHANPEGLPHHLRFLTHEESWELLSKKVFRKGICPLELEDIGLQIAKKCYGLPLAIVVVSGLLLKKEKTRDWWKKIANDVSSYVARDPKQCMDVLALSYKHLPDHLKVCFIYFGVFPEDFEIPVWKLLRLWTSEGFVQKMGQECLEDTAEEYLEDLVDRNLVLVAKKRASGRIKTCRIHDMLRDLSVKMGSEEKFLEVFKESAQNHSLSPISKYHRRLCVHSHFLDFITSRPFGPNVRSFLCFASEEMELLREHTSFLHEAFRLVRVLDLKYINFPRFPTEIVQLVHLRYIALSGNFRVLPASISKLWNLETLIVGTKSRELDIQVDIWKMSQFKHLYTSGLSCLRGPPAKTRKDNADPFVRRNIQTISTVLPDCCKENILARTPGLRKLGIRGKLATLVATNGDSSLFDNLAKLDNLETLKLLNDTFPLPPSQCQIPGLPQSYKFPPNLKKLTLSDTFLDWSHISTLGMLPNLEVLKLKDYAFKGTQWEPLDGGFRLLRVLHIGRTNLEHWNASGHHFPRLQQVFLKHCSSLNEIPFGLVEVSSLQNMELFWPTPAAAASARIIQQEKQEGDIKDNVFKLVIYPPDI
>XP_006366308.1
MADAAVEFLLLNLKQLLLYHVELLSGVKDQVESLHRELSLMKAFLKDSREKRSEYEYVRELVSQITIVAYEAEDIIDTFVTNAAMQKARSPVGRALHVFDHSSKLRNVAKEIESIKVKVKEIYDKKMFGIQSLHGGESSRRSPPQKRVPMVEEENVVGFDDEAMKISSRLTNGSEELEIISIVGMGGLGKTTLAKKVYTDPSVEFHFYNRAWIYVSQLYSRKEVFLGILDSLGLITDEMYKMNDEKLAGELFSHLRSKRYLVVIDDVWTMEAWDDLQMAFPKTASGSRILLTTRNTEVALHANPEGLPHHLRFLTHEESWELLSKKVFRKGSCPLELEDIGLQIAKKCYGLPLAIVVVSGLLLKKEKTRDWWKKVANDVSSYVARDPKQCMDVLALSYKHLPDHLKVCFIYFGVFPEDFEIPVWKLLRLWTSEGFIQQMGQECLEDTAEEYLEDLVDRNLVLVAKKRANGRIKSCRVHDMLRDLSVKMGSEEKFLEVFKESAQNHSLSSISKYHRRLCVHSHFLDFITSRPFGPNVRSFLCFASEEMELLREHTSFLHEAFRLVRVLDLKYINFPRFPNEIVQLVHLRYIALSGNFRVLPASISKLWNLETLIVRTKSRELDIQVDIWKMSQFKHLYTSGLSCLRGPPAKTRKDNEDPFVRRNIQTISTVLPDCCKENILARTPGLRKLGIRGKVATLVATNGDSSLFDNLAKLDNLETLKLLNDTFPLPPSQCQISGLPQSYKFPPNLKKLTLSDTFLDWSHISTLGMLPNLEVLKLKDYAFKGTQWEPLDGGFRLLRVLHIGRTNLEHWNASGHHFPRLQQVFLKHCSSLNEIPFGLVEVPSLQNMELFWPTPAAAASARFIQQEKQKGDIKDNVFKLVIYPPDI
